# Supplementary material for: Microbial-Assisted Phytoremediation of Glyphosate-Contaminated Soil by Medicago sativa: Biochemical and Detoxification Responses, Gene Expression, and Dissipation Kinetics
Source: Toxics. 2026 Jul 16;14(7):621. doi: 10.3390/toxics14070621 (PMC13417340; doi:10.3390/toxics14070621)
Supplement: Supplementary file 1 [file toxics-14-00621-s001.zip]

Archive with 1 entries (1 files):
- toxics-4394927-supplementary.pdf
